# Supplementary material for: Genome sequence analysis of Malayan pangolin (Manis javanica) forensic samples reveals the presence of Paraburkholderia fungorum sequences
Source: PeerJ. 2023 Oct 4;11:e16002. doi: 10.7717/peerj.16002 (PMC10559893; doi:10.7717/peerj.16002)
Supplement: Supplemental Information 4 [file peerj-11-16002-s004.zip]

Archive with 13 entries (8 files):
- Figure 1/
- Figure 1/Target 16S/
- Figure 1/Target 16S/Target 16S labelled.png
- Figure 1/Target 16S/Target 16S.png
- Figure 1/Target A/
- Figure 1/Target A/Target A labelled.png
- Figure 1/Target A/Target A.png
- Figure 1/Target B/
- Figure 1/Target B/Target B labelled.png
- Figure 1/Target B/Target B.png
- Figure 1/Target C/
- Figure 1/Target C/Target C labelled.png
- Figure 1/Target C/Target C.png
