# Supplementary material for: Genome sequence analysis of Malayan pangolin (Manis javanica) forensic samples reveals the presence of Paraburkholderia fungorum sequences
Source: PeerJ. 2023 Oct 4;11:e16002. doi: 10.7717/peerj.16002 (PMC10559893; doi:10.7717/peerj.16002)
Supplement: Supplemental Information 5 [file peerj-11-16002-s005.zip]

Archive with 19 entries (14 files):
- Figure 3/
- Figure 3/Target 16S/
- Figure 3/Target 16S/Target 16S labelled.jpg
- Figure 3/Target 16S/Target 16S.jpg
- Figure 3/Target A/
- Figure 3/Target A/Target A left labelled.jpg
- Figure 3/Target A/Target A left.jpg
- Figure 3/Target A/Target A right labelled.jpg
- Figure 3/Target A/Target A right.jpg
- Figure 3/Target B/
- Figure 3/Target B/Target B left labelled.jpg
- Figure 3/Target B/Target B left.jpg
- Figure 3/Target B/Target B right labelled.jpg
- Figure 3/Target B/Target B right.jpg
- Figure 3/Target C/
- Figure 3/Target C/Target C left labelled.jpg
- Figure 3/Target C/Target C left.jpg
- Figure 3/Target C/Target C right labelled.jpg
- Figure 3/Target C/Target C right.jpg
